# Supplementary material for: Cracking susceptibility of full-sibs of a cross of a cracking tolerant and cracking susceptible sweet cherry: Relation to cuticle characteristics, microcracking and calcium
Source: PLoS One. 2025 Jan 3;20(1):e0316637. doi: 10.1371/journal.pone.0316637 (PMC11698392; doi:10.1371/journal.pone.0316637)
Supplement: S1 Dataset — (XLSX) [file pone.0316637.s001.xlsx]

## Sheet: Fig. 1
Frequency distributions							Relationship of max cracking (%) with crackinng at stylar end (%)
Fig. 1A			Fig. 1B				Fig. 1C
Cracking class	Frequency		Cracking class	Frequency
	of cracked fruit			of cracked fruit
	all genotypes			susceptible genotypes	tolerant genotypes
(%)	(%)		(%)	(%)						Max cracking Field		Cracking at stylar end field						Max cracking Field		Cracking at stylar end field
2.5	1.6667		2.5	0	5.5556		Genotype			(%)		(%)			Genotype			(%)		(%)
7.5	0		7.5	0	0			category	Site	Mean	SE	Mean	SE			category	Site	Mean	SE	Mean	SE
12.5	4.1667		12.5	0	33.3333		1	S	Bor	38.125	10.4956	36	10.7819		Gparent	S	Bor	30	4	30	4
17.5	18.3333		17.5	0	50		3	T	Bor	17.8375	5.7219	9.25	2.8893		Rparent	T	Bor	2.25	0.6292	2.25	0.6292
22.5	12.5		22.5	0	11.1111		4	S	Bor	51.625	8.6519	48.375	8.8033
27.5	17.5		27.5	9.0909	0		10	T	Bor	21.625	7.3556	21.375	7.3677
32.5	12.5		32.5	0	0		17	S	Bor	61.3625	8.2434	61.3625	8.2434
37.5	5.8333		37.5	18.1818	0		19	T	Bor	14.5	6.3415	8.5	4.5787
42.5	6.6667		42.5	18.1818	0		22	T	Bor	15.5714	5.089	13.5714	4.985
47.5	5.8333		47.5	9.0909	0		28	S	Bor	36.3984	9.3841	24.125	8.3931
52.5	6.6667		52.5	27.2727	0		31	S	Bor	40.6143	11.3486	35.1429	11.9432
57.5	0.8333		57.5	0	0		36	T	Bor	12.0375	4.5581	3.3625	1.5175
62.5	3.3333		62.5	9.0909	0		53	T	Bor	13	5.1858	7.5	4.1576
67.5	2.5		67.5	9.0909	0		58	S	Bor	68.075	7.6954	64.825	8.2459
72.5	1.6667		72.5	0	0		60	T	Bor	14.1667	4.9357	4.5	1.6279
77.5	0		77.5	0	0		63	T	Bor	15.9125	6.1465	9.075	4.2877
82.5	0		82.5	0	0		67	S	Bor	53.9125	9.0236	53.9125	9.0236
							74	S	Bor	40.0875	7.8516	39.0875	7.5848
							80	T	Bor	15.025	6.0238	6.3125	2.5085
							86	S	Bor	53	9.4087	51.7143	9.5835
							99	T	Bor	18.25	5.233	10.625	3.7841
							100	T	Bor	19.4417	6.575	14.3646	3.2654
							105	T	Bor	16.7125	6.1476	15.5875	6.4172
							109	T	Bor	14.8333	5.3193	11.3333	3.9805
							110	T	Bor	19.9875	5.9399	7.175	2.0827
							112	T	Bor	18.3594	6.6802	18.1094	6.6868
							113	S	Bor	47.54	10.8688	46.74	10.8161
							121	T	Bor	24.6625	8.1185	24.6625	8.1185
							123	T	Bor	10.175	4.1853	4.2625	1.9877
							6	T	Tou	17.525	4.1847	4.3375	2.1455
							18	S	Tou	42.625	11.2297	40.8625	11.4577
							35	S	Tou	52.5	9.5581	52.5	9.5581
							56	S	Tou	74.975	8.4845	71.725	8.7193
							68	S	Tou	68.5714	8.8368	68	8.7096
							71	T	Tou	17.5875	7.4238	10.0875	4.9961
							108	S	Tou	55.7125	12.733	47.1875	13.9078
							128	T	Tou	19.2	7.6039	9.2625	3.7437

## Sheet: Fig. 2
Time courses of cracking (%)																		Relationship between Cracking index the T50 (Time to 50% cracking)
Fig. 2A								Fig. 2B										Fig. 2C					Fig. 2C (inset)
Susceptible genotypes				Tolerant genotypes				Susceptible genotypes				Tolerant genotypes						Genotype	Cracking index		T50 (h)		Genotype	Cracking index		Cracking (%) at 4 h			Genotype	Cracking index		T50 (h)		Genotype	Cracking index		Cracking (%) at 4 h
Time (h)	Cracked fruit (%)			Time (h)	Cracked fruit (%)			Time (h)	Normalized Mass (g per fruit)			Time (h)	Normalized Mass (g per fruit)						Mean	SE	Mean	SE		Mean	SE	Mean	SE			Mean	SE	Mean	SE		Mean	SE	Mean	SE
	Mean	SE			Mean	SE			Mean	SE			Mean	SE				1	88.8	2.444	1.6223	0.0259	1	88.8	2.444	93.3333	1.3333		Gparent	84.5333	0.5333	1.8138	0.0541	Gparent	84.5333	0.5333	97.3333	1.3333
0	0	0		0	0	0		2	0.24	0.69		2	0.2	0.07		0	0	3	73.6	3.4871	1.9	0.1327	3	73.6	3.4871	82.6667	2.6667		Rparent	34.4	8.4285	5.8516	1.2873	Rparent	34.4	8.4285	36	10.0664
2	60.46	5.24		2	31.49	4.38		4	-0.21	0.26		4	0.07	0.06		25	0	4	52.8	0.4619	3.4727	0.0466	4	52.8	0.4619	61.3333	1.3333
4	86.88	2.8		4	61.63	5.25		6	-0.66	0.27		6	-0.26	0.12				10	73.8667	3.7333	2.1042	0.2222	10	73.8667	3.7333	82.6667	5.8119
6	93.58	1.72		6	77.92	3.97		10	-0.87	0.27		10	-0.37	0.12				17	94.6667	0.2667	1.5385	0.0024713	17	94.6667	0.2667	96	0
10	97.25	0.63		10	88.25	2.41		22	-1.52	0.25		22	-0.85	0.24				19	60.2667	5.0667	2.8674	0.2821	19	60.2667	5.0667	78.6667	3.5277
22	99.58	0.26		22	97.84	0.69												22	28.5333	0.9615	5.769	0.2461	22	28.5333	0.9615	37.3333	3.5277
																		28	96.8	0.9238	1.5568	0.0514	28	96.8	0.9238	98.6667	1.3333
nc	0.42	0.26		nc	2.16	0.69		nc	-2.1	0.31		nc	-3.67	0.38				31	69.0667	5.3333	2.1786	0.3457	31	69.0667	5.3333	80	2.3094
																		36	52.8	3.6074	3.4112	0.3259	36	52.8	3.6074	60	6.1101
																		53	69.3333	1.7487	2.4435	0.0823	53	69.3333	1.7487	88	2.3094
																		58	86.6667	4.5568	1.8479	0.0993	58	86.6667	4.5568	98.6667	1.3333
																		60	30.9333	0.7055	5.1482	0.133	60	30.9333	0.7055	37.3333	1.3333
																		63	26.6667	3.7333	5.9328	0.4174	63	26.6667	3.7333	26.6667	4.8074
																		67	83.7333	2.3247	1.7062	0.0268	67	83.7333	2.3247	90.6667	2.6667
																		74	81.3333	6.1507	1.9339	0.1323	74	81.3333	6.1507	92	4
																		80	54.4	3.2	3.0515	0.2122	80	54.4	3.2	72	4
																		86	67.4667	1.8667	2.4045	0.0614	86	67.4667	1.8667	81.3333	1.3333
																		99	85.8667	2.8221	1.7268	0.0475	99	85.8667	2.8221	94.6667	1.3333
																		100	59.7333	2.7841	2.85	0.1507	100	59.7333	2.7841	69.3333	3.5277
																		105	46.4	2.8095	3.8523	0.2523	105	46.4	2.8095	56	2.3094
																		109	13.6	2.4	7.234	0.5172	109	13.6	2.4	14	6
																		110	72	4.996	2.0584	0.2019	110	72	4.996	82.6667	5.3333
																		112	42.9333	3.5876	3.9511	0.2818	112	42.9333	3.5876	53.3333	9.3333
																		113	74.6667	4.3899	2.1525	0.2245	113	74.6667	4.3899	89.3333	2.6667
																		121	76	0.4619	1.9879	0.0098579	121	76	0.4619	89.3333	1.3333
																		123	70.6667	2.3247	1.9916	0.1123	123	70.6667	2.3247	74.6667	2.6667
																		6	22.9333	1.4847	6.8876	0.1405	6	22.9333	1.4847	22.6667	2.6667
																		18	64.5333	4.2916	2.6218	0.2963	18	64.5333	4.2916	76	8.3267
																		35	93.0667	0.5333	1.7056	0.0125	35	93.0667	0.5333	100	0
																		56	68	8.8	2.3302	0.5359	56	68	8.8	82	2
																		68	79.7333	1.4847	1.644	0.0302	68	79.7333	1.4847	82.6667	3.5277
																		71	61.6	2.8844	2.79	0.249	71	61.6	2.8844	70.9573	6.4631
																		108	56.5333	2.3247	3.091	0.1386	108	56.5333	2.3247	70.6667	1.3333
																		128	52.8	3.2	3.3491	0.1758	128	52.8	3.2	65.3333	2.6667

## Sheet: Fig. 3
Relationship between cracking suscptibility and cuticle properties
Fig 3A						Fig. 3B					Fig. 3C						Fig. 3E						Fig. 3F					Fig. 3G						Fig. 3D					Fig. 3H
genotype	Cracking Index		CM (g/m2)			Cracking Index		DCM (g/m2)			Cracking Index		wax (g/m2)				genotype	max cracking field (%)		CM (g/m2)			max cracking field (%)		DCM (g/m2)			max cracking field (%)		wax (g/m2)				Cracking Index		Strain (%)			max cracking field (%)		Strain (%)			genotype	Cracking Index		CM (g/m2)
	Mean	SE	Mean	SE		Mean	SE	Mean	SE		Mean	SE	Mean	SE				Mean	SE	Mean	SE		Mean	SE	Mean	SE		Mean	SE	Mean	SE			Mean	SE	Mean	SE		Mean	SE	Mean	SE			Mean	SE	Mean	SE
1	88.8	2.444	1.3409	0.0855		88.8	2.444	1.0655	0.0786		88.8	2.444	0.294	0.0271			1	38.125	10.4956	1.3409	0.0855		38.125	10.4956	1.0655	0.0786		38.125	10.4956	0.294	0.0271			88.8	2.444	39.9738	1.4254		38.125	10.4956	39.9738	1.4254		Gparent	84.5333	0.5333	1.2713	0.0636
3	73.6	3.4871	1.3747	0.0516		73.6	3.4871	1.0464	0.0388		73.6	3.4871	0.3283	0.0387			3	17.8375	5.7219	1.3747	0.0516		17.8375	5.7219	1.0464	0.0388		17.8375	5.7219	0.3283	0.0387			73.6	3.4871	38.2458	1.484		17.8375	5.7219	38.2458	1.484		Rparent	34.4	8.4285	1.4085	0.0533
4	52.8	0.4619	1.2872	0.023		52.8	0.4619	0.9828	0.0411		52.8	0.4619	0.3044	0.0326			4	51.625	8.6519	1.2872	0.023		51.625	8.6519	0.9828	0.0411		51.625	8.6519	0.3044	0.0326			52.8	0.4619	39.3897	2.2895		51.625	8.6519	39.3897	2.2895
10	73.8667	3.7333	1.3807	0.0509		73.8667	3.7333	1.0166	0.0472		73.8667	3.7333	0.3641	0.0264			10	21.625	7.3556	1.3807	0.0509		21.625	7.3556	1.0166	0.0472		21.625	7.3556	0.3641	0.0264			73.8667	3.7333	39.4969	0.8495		21.625	7.3556	39.4969	0.8495
17	94.6667	0.2667	1.2931	0.0368		94.6667	0.2667	0.8853	0.0288		94.6667	0.2667	0.4078	0.0371			17	61.3625	8.2434	1.2931	0.0368		61.3625	8.2434	0.8853	0.0288		61.3625	8.2434	0.4078	0.0371			94.6667	0.2667	36.1166	1.2413		61.3625	8.2434	36.1166	1.2413
19	60.2667	5.0667	1.6015	0.0568		60.2667	5.0667	1.0186	0.0405		60.2667	5.0667	0.5829	0.0572			19	14.5	6.3415	1.6015	0.0568		14.5	6.3415	1.0186	0.0405		14.5	6.3415	0.5829	0.0572			60.2667	5.0667	36.3122	1.3716		14.5	6.3415	36.3122	1.3716
22	28.5333	0.9615	1.4026	0.0382		28.5333	0.9615	0.9888	0.0352		28.5333	0.9615	0.4138	0.0315			22	15.5714	5.089	1.4026	0.0382		15.5714	5.089	0.9888	0.0352		15.5714	5.089	0.4138	0.0315			28.5333	0.9615	35.9042	1.7914		15.5714	5.089	35.9042	1.7914
28	96.8	0.9238	1.2951	0.0803		96.8	0.9238	0.8953	0.0454		96.8	0.9238	0.3999	0.0861			28	36.3984	9.3841	1.2951	0.0803		36.3984	9.3841	0.8953	0.0454		36.3984	9.3841	0.3999	0.0861			96.8	0.9238	40.8164	1.036		36.3984	9.3841	40.8164	1.036
31	69.0667	5.3333	1.2036	0.0536		69.0667	5.3333	0.8933	0.0442		69.0667	5.3333	0.3104	0.0214			31	40.6143	11.3486	1.2036	0.0536		40.6143	11.3486	0.8933	0.0442		40.6143	11.3486	0.3104	0.0214			69.0667	5.3333	38.6899	1.7748		40.6143	11.3486	38.6899	1.7748
36	52.8	3.6074	1.2489	0.0622		52.8	3.6074	0.8853	0.0338		52.8	3.6074	0.383	0.0376			36	12.0375	4.5581	1.2489	0.0622		12.0375	4.5581	0.8853	0.0338		12.0375	4.5581	0.383	0.0376			52.8	3.6074	39.6665	0.924		12.0375	4.5581	39.6665	0.924
53	69.3333	1.7487	1.504	0.0527		69.3333	1.7487	1.124	0.051		69.3333	1.7487	0.38	0.0579			53	13	5.1858	1.504	0.0527		13	5.1858	1.124	0.051		13	5.1858	0.38	0.0579			69.3333	1.7487	35.4948	1.1626		13	5.1858	35.4948	1.1626
58	86.6667	4.5568	1.4841	0.0471		86.6667	4.5568	1.0962	0.0447		86.6667	4.5568	0.3879	0.0411			58	68.075	7.6954	1.4841	0.0471		68.075	7.6954	1.0962	0.0447		68.075	7.6954	0.3879	0.0411			86.6667	4.5568	35.8132	1.086		68.075	7.6954	35.8132	1.086
60	30.9333	0.7055	1.3807	0.0264		30.9333	0.7055	1.0266	0.0199		30.9333	0.7055	0.3541	0.0318			60	14.1667	4.9357	1.3807	0.0264		14.1667	4.9357	1.0266	0.0199		14.1667	4.9357	0.3541	0.0318			30.9333	0.7055	36.6214	1.9465		14.1667	4.9357	36.6214	1.9465
63	26.6667	3.7333	1.2494	0.054		26.6667	3.7333	1.0246	0.0523		26.6667	3.7333	0.2248	0.039			63	15.9125	6.1465	1.2494	0.054		15.9125	6.1465	1.0246	0.0523		15.9125	6.1465	0.2248	0.039			26.6667	3.7333	39.3279	1.0117		15.9125	6.1465	39.3279	1.0117
67	83.7333	2.3247	1.1251	0.0414		83.7333	2.3247	0.7693	0.047		83.7333	2.3247	0.3559	0.0262			67	53.9125	9.0236	1.1251	0.0414		53.9125	9.0236	0.7693	0.047		53.9125	9.0236	0.3559	0.0262			83.7333	2.3247	41.2475	0.87		53.9125	9.0236	41.2475	0.87
74	81.3333	6.1507	1.2752	0.0412		81.3333	6.1507	0.9052	0.019		81.3333	6.1507	0.37	0.0462			74	40.0875	7.8516	1.2752	0.0412		40.0875	7.8516	0.9052	0.019		40.0875	7.8516	0.37	0.0462			81.3333	6.1507	41.9421	0.8772		40.0875	7.8516	41.9421	0.8772
80	54.4	3.2	1.311	0.0464		54.4	3.2	0.8953	0.0349		54.4	3.2	0.3891	0.034			80	15.025	6.0238	1.311	0.0464		15.025	6.0238	0.8953	0.0349		15.025	6.0238	0.3891	0.034			54.4	3.2	38.5582	1.3485		15.025	6.0238	38.5582	1.3485
86	67.4667	1.8667	1.0803	0.0321		67.4667	1.8667	0.748	0.0581		67.4667	1.8667	0.3322	0.0587			86	53	9.4087	1.0803	0.0321		53	9.4087	0.748	0.0581		53	9.4087	0.3322	0.0587			67.4667	1.8667	45.1261	1.0368		53	9.4087	45.1261	1.0368
99	85.8667	2.8221	1.4125	0.0686		85.8667	2.8221	0.9768	0.059		85.8667	2.8221	0.4357	0.0377			99	18.25	5.233	1.4125	0.0686		18.25	5.233	0.9768	0.059		18.25	5.233	0.4357	0.0377			85.8667	2.8221	36.3387	0.6725		18.25	5.233	36.3387	0.6725
100	59.7333	2.7841	1.128	0.0539		59.7333	2.7841	0.7659	0.0366		59.7333	2.7841	0.3621	0.0385			100	19.4417	6.575	1.128	0.0539		19.4417	6.575	0.7659	0.0366		19.4417	6.575	0.3621	0.0385			59.7333	2.7841	40.4824	1.034		19.4417	6.575	40.4824	1.034
105	46.4	2.8095	1.4662	0.0812		46.4	2.8095	0.9868	0.0562		46.4	2.8095	0.4795	0.0887			105	16.7125	6.1476	1.4662	0.0812		16.7125	6.1476	0.9868	0.0562		16.7125	6.1476	0.4795	0.0887			46.4	2.8095	38.99	0.9206		16.7125	6.1476	38.99	0.9206
109	13.6	2.4	1.6114	0.0992		13.6	2.4	1.1519	0.0819		13.6	2.4	0.4596	0.0585			109	14.8333	5.3193	1.6114	0.0992		14.8333	5.3193	1.1519	0.0819		14.8333	5.3193	0.4596	0.0585			13.6	2.4	32.662	1.1186		14.8333	5.3193	32.662	1.1186
110	72	4.996	1.2016	0.0428		72	4.996	0.8734	0.0268		72	4.996	0.3283	0.0463			110	19.9875	5.9399	1.2016	0.0428		19.9875	5.9399	0.8734	0.0268		19.9875	5.9399	0.3283	0.0463			72	4.996	36.3647	1.5629		19.9875	5.9399	36.3647	1.5629
112	42.9333	3.5876	1.4563	0.0504		42.9333	3.5876	1.0345	0.0402		42.9333	3.5876	0.4218	0.0505			112	18.3594	6.6802	1.4563	0.0504		18.3594	6.6802	1.0345	0.0402		18.3594	6.6802	0.4218	0.0505			42.9333	3.5876	34.5021	1.046		18.3594	6.6802	34.5021	1.046
113	74.6667	4.3899	1.1718	0.045		74.6667	4.3899	0.8236	0.0487		74.6667	4.3899	0.3482	0.0306			113	47.54	10.8688	1.1718	0.045		47.54	10.8688	0.8236	0.0487		47.54	10.8688	0.3482	0.0306			74.6667	4.3899	39.0112	1.6084		47.54	10.8688	39.0112	1.6084
121	76	0.4619	1.103	0.0412		76	0.4619	0.7847	0.0362		76	0.4619	0.3183	0.0509			121	24.6625	8.1185	1.103	0.0412		24.6625	8.1185	0.7847	0.0362		24.6625	8.1185	0.3183	0.0509			76	0.4619	44.6339	0.8869		24.6625	8.1185	44.6339	0.8869
123	70.6667	2.3247	0.9925	0.0266		70.6667	2.3247	0.7759	0.0337		70.6667	2.3247	0.2166	0.0305			123	10.175	4.1853	0.9925	0.0266		10.175	4.1853	0.7759	0.0337		10.175	4.1853	0.2166	0.0305			70.6667	2.3247	39.3858	1.7045		10.175	4.1853	39.3858	1.7045
[truncated: 29 more columns]

## Sheet: Fig. 4
Relationship between Strain release and CM Mass					Relationship between the increase in infiltrated area (%) and Strain release (%)							Relationship between the Ca dry mass ratio in the stylar end and the increase in infiltrated area (%)
Fig. 4A					Fig. 4B							Fig. 4C
CM mass (g m-2)		Strain (%)			Strain (%)		Delta Infiltrated area (%)					Cadist (mg g-1 DM)	Delta Infiltrated area (%)					CM mass (g m-2)		Strain (%)			Strain (%)		Delta Infiltrated area (%)			Cadist (mg g-1 DM)	Delta Infiltrated area (%)
Mean	SE	Mean	SE		Mean	SE	Mean	SE				Mean	Mean	SE				Mean	SE	Mean	SE		Mean	SE	Mean	SE		Mean	Mean	SE
1.3409	0.0855	39.9738	1.4254		39.9738	1.4254	10.1758	0.985				0.5057	5.3478	0.724			Gparent	1.2713	0.0636	42.0117	0.8374		42.0117	0.8374	4.4958	0.5235		0.3429	4.4958	0.5235
1.3747	0.0516	38.2458	1.484		38.2458	1.484	5.3478	0.724				0.4043	3.112	0.2464			Rparent	1.439	0.0488	36.4238	1.8275		36.4238	1.8275	4.9763	0.5158		0.7805	4.9763	0.5158
1.2872	0.023	39.3897	2.2895		39.3897	2.2895	3.112	0.2464				0.3823	6.6269	0.7757
1.3807	0.0509	39.4969	0.8495		39.4969	0.8495	6.6269	0.7757				0.6195	3.5987	0.7663
1.2931	0.0368	36.1166	1.2413		36.1166	1.2413	5.4925	0.8114				0.4736	3.1288	0.4201
1.6015	0.0568	36.3122	1.3716		36.3122	1.3716	3.5987	0.7663				0.3797	3.9469	0.7223
1.4026	0.0382	35.9042	1.7914		35.9042	1.7914	3.1288	0.4201				0.4359	4.1723	0.8359
1.3727	0.0778	40.8164	1.036		40.8164	1.036	3.9469	0.7223				0.4053	3.5361	0.503
1.2036	0.0536	38.6899	1.7748		38.6899	1.7748	4.1723	0.8359				0.4362	5.9788	0.9332
1.2489	0.0622	39.6665	0.924		39.6665	0.924	3.5361	0.503				0.5329	8.4785	0.7117
1.504	0.0527	35.4948	1.1626		35.4948	1.1626	5.9788	0.9332				0.5206	4.6493	1.5198
1.4841	0.0471	35.8132	1.086		35.8132	1.086	8.4785	0.7117				0.4956	2.2057	0.3701
1.3807	0.0264	36.6214	1.9465		36.6214	1.9465	4.6493	1.5198				0.436	4.0461	0.9797
1.2423	0.0599	39.3279	1.0117		39.3279	1.0117	2.2057	0.3701				0.4382	11.4219	1.8592
1.1251	0.0414	41.2475	0.87		41.2475	0.87	4.0461	0.9797				0.4476	2.0835	0.398
1.3064	0.0302	41.9421	0.8772		41.9421	0.8772	11.4219	1.8592				0.3876	5.2675	1.1029
1.2843	0.0423	38.5582	1.3485		38.5582	1.3485	2.0835	0.398				0.4483	5.5834	0.7246
1.0803	0.0321	45.1261	1.0368		45.1261	1.0368	5.2675	1.1029				0.4597	4.0929	0.8291
1.4125	0.0686	36.3387	0.6725		36.3387	0.6725	5.5834	0.7246				0.5503	5.185	1.6621
1.128	0.0539	40.4824	1.034		40.4824	1.034	4.0929	0.8291				0.5324	3.2727	0.3945
1.4662	0.0812	38.99	0.9206		38.99	0.9206	5.185	1.6621				0.5497	4.419	0.4795
1.6114	0.0992	32.662	1.1186		32.662	1.1186	3.2727	0.3945				0.5806	3.9508	0.3747
1.2202	0.0431	36.3647	1.5629		36.3647	1.5629	4.419	0.4795				0.4472	8.7158	0.9156
1.4832	0.0476	34.5021	1.046		34.5021	1.046	3.9508	0.3747				0.5257	4.6811	0.4424
1.1718	0.045	39.0112	1.6084		39.0112	1.6084	8.7158	0.9156				0.9421	5.6694	0.649
1.1066	0.0465	44.6339	0.8869		44.6339	0.8869	4.6811	0.4424
1.0047	0.0268	39.3858	1.7045		39.3858	1.7045	5.6694	0.649

## Sheet: Fig. 6
Relationship between microcracking as indexed by acridine orange (AO) infiltration and cracking susceptibility
Fig. 6A						Fig. 6B					Fig. 6C						Fig. 6D						Fig. 6E					Fig. 6F
genotype	Cracking index		AOafter (%)			Cracking index		AObefore (%)			Cracking index		AO after - before (%)				genotype	Max cracking Field (%)		AOafter (%)			Max cracking Field (%)		AObefore (%)			Max cracking Field (%)		AO after - before (%)				genotype	Cracking index		AOafter (%)			Cracking index		AObefore (%)			Cracking index		AO after - before (%)
	Mean	SE	Mean	SE		Mean	SE	Mean	SE		Mean	SE	Mean	SE				Mean	SE	Mean	SE		Mean	SE	Mean	SE		Mean	SE	Mean	SE				Mean	SE	Mean	SE		Mean	SE	Mean	SE		Mean	SE	Mean	SE
1	88.8	2.444	20.0821	3.3347		88.8	2.444	9.9062	2.4028		88.8	2.444	10.1758	0.985			1	38.125	10.4956	20.0821	3.3347		38.125	10.4956	9.9062	2.4028		38.125	10.4956	10.1758	0.985			Gparent	84.5333	0.5333	15.112	1.9446		84.5333	0.5333	10.6162	1.6295		84.5333	0.5333	4.4958	0.5235
3	73.6	3.4871	9.6627	1.6674		73.6	3.4871	4.3149	1.1756		73.6	3.4871	5.3478	0.724			3	17.8375	5.7219	9.6627	1.6674		17.8375	5.7219	4.3149	1.1756		17.8375	5.7219	5.3478	0.724			Rparent	34.4	8.4285	6.5687	0.7177		34.4	8.4285	1.5924	0.3018		34.4	8.4285	4.9763	0.5158
4	52.8	0.4619	4.5055	0.4123		52.8	0.4619	1.3934	0.2345		52.8	0.4619	3.112	0.2464			4	51.625	8.6519	4.5055	0.4123		51.625	8.6519	1.3934	0.2345		51.625	8.6519	3.112	0.2464
10	73.8667	3.7333	10.0748	1.3856		73.8667	3.7333	3.4478	0.7913		73.8667	3.7333	6.6269	0.7757			10	21.625	7.3556	10.0748	1.3856		21.625	7.3556	3.4478	0.7913		21.625	7.3556	6.6269	0.7757
17	94.6667	0.2667	10.0788	1.4218		94.6667	0.2667	4.5862	0.7761		94.6667	0.2667	5.4925	0.8114			17	61.3625	8.2434	10.0788	1.4218		61.3625	8.2434	4.5862	0.7761		61.3625	8.2434	5.4925	0.8114
19	60.2667	5.0667	7.3718	1.4427		60.2667	5.0667	3.773	0.9129		60.2667	5.0667	3.5987	0.7663			19	14.5	6.3415	7.3718	1.4427		14.5	6.3415	3.773	0.9129		14.5	6.3415	3.5987	0.7663
22	28.5333	0.9615	5.455	0.5836		28.5333	0.9615	2.3262	0.4029		28.5333	0.9615	3.1288	0.4201			22	15.5714	5.089	5.455	0.5836		15.5714	5.089	2.3262	0.4029		15.5714	5.089	3.1288	0.4201
28	96.8	0.9238	9.8246	2.6735		96.8	0.9238	5.8777	2.0087		96.8	0.9238	3.9469	0.7224			28	36.3984	9.3841	9.8246	2.6735		36.3984	9.3841	5.8777	2.0087		36.3984	9.3841	3.9469	0.7224
31	69.0667	5.3333	8.1682	1.3854		69.0667	5.3333	3.9958	0.689		69.0667	5.3333	4.1723	0.8359			31	40.6143	11.3486	8.1682	1.3854		40.6143	11.3486	3.9958	0.689		40.6143	11.3486	4.1723	0.8359
36	52.8	3.6074	6.1963	0.5608		52.8	3.6074	2.6602	0.4441		52.8	3.6074	3.5361	0.503			36	12.0375	4.5581	6.1963	0.5608		12.0375	4.5581	2.6602	0.4441		12.0375	4.5581	3.5361	0.503
53	69.3333	1.7487	9.7165	1.5824		69.3333	1.7487	3.7377	0.7196		69.3333	1.7487	5.9788	0.9332			53	13	5.1858	9.7165	1.5824		13	5.1858	3.7377	0.7196		13	5.1858	5.9788	0.9332
58	86.6667	4.5568	18.4486	1.4592		86.6667	4.5568	9.9701	1.5065		86.6667	4.5568	8.4785	0.7117			58	68.075	7.6954	18.4486	1.4592		68.075	7.6954	9.9701	1.5065		68.075	7.6954	8.4785	0.7117
60	30.9333	0.7055	7.2972	2.498		30.9333	0.7055	2.6479	0.9992		30.9333	0.7055	4.6493	1.5198			60	14.1667	4.9357	7.2972	2.498		14.1667	4.9357	2.6479	0.9992		14.1667	4.9357	4.6493	1.5198
63	26.6667	3.7333	3.5718	0.3936		26.6667	3.7333	1.3661	0.1775		26.6667	3.7333	2.2057	0.3701			63	15.9125	6.1465	3.5718	0.3936		15.9125	6.1465	1.3661	0.1775		15.9125	6.1465	2.2057	0.3701
67	83.7333	2.3247	8.3447	1.9394		83.7333	2.3247	4.2985	1.0733		83.7333	2.3247	4.0461	0.9797			67	53.9125	9.0236	8.3447	1.9394		53.9125	9.0236	4.2985	1.0733		53.9125	9.0236	4.0461	0.9797
74	81.3333	6.1507	19.6395	3.5934		81.3333	6.1507	8.2176	2.0511		81.3333	6.1507	11.4219	1.8592			74	40.0875	7.8516	19.6395	3.5934		40.0875	7.8516	8.2176	2.0511		40.0875	7.8516	11.4219	1.8592
80	54.4	3.2	4.0682	0.4873		54.4	3.2	1.9847	0.22		54.4	3.2	2.0835	0.398			80	15.025	6.0238	4.0682	0.4873		15.025	6.0238	1.9847	0.22		15.025	6.0238	2.0835	0.398
86	67.4667	1.8667	11.6015	2.3851		67.4667	1.8667	6.334	1.6318		67.4667	1.8667	5.2675	1.1029			86	53	9.4087	11.6015	2.3851		53	9.4087	6.334	1.6318		53	9.4087	5.2675	1.1029
99	85.8667	2.8221	11.226	1.7795		85.8667	2.8221	5.6425	1.1329		85.8667	2.8221	5.5834	0.7246			99	18.25	5.233	11.226	1.7795		18.25	5.233	5.6425	1.1329		18.25	5.233	5.5834	0.7246
100	59.7333	2.7841	7.5156	2.1575		59.7333	2.7841	3.4227	1.3968		59.7333	2.7841	4.0929	0.8291			100	19.4417	6.575	7.5156	2.1575		19.4417	6.575	3.4227	1.3968		19.4417	6.575	4.0929	0.8291
105	46.4	2.8095	7.9233	2.4676		46.4	2.8095	2.7383	0.8742		46.4	2.8095	5.185	1.6621			105	16.7125	6.1476	7.9233	2.4676		16.7125	6.1476	2.7383	0.8742		16.7125	6.1476	5.185	1.6621
109	13.6	2.4	5.35	0.7108		13.6	2.4	2.0773	0.4034		13.6	2.4	3.2727	0.3945			109	14.8333	5.3193	5.35	0.7108		14.8333	5.3193	2.0773	0.4034		14.8333	5.3193	3.2727	0.3945
110	72	4.996	6.1208	0.7048		72	4.996	1.7019	0.3386		72	4.996	4.419	0.4795			110	19.9875	5.9399	6.1208	0.7048		19.9875	5.9399	1.7019	0.3386		19.9875	5.9399	4.419	0.4795
112	42.9333	3.5876	5.6518	0.2877		42.9333	3.5876	1.701	0.3249		42.9333	3.5876	3.9508	0.3747			112	18.3594	6.6802	5.6518	0.2877		18.3594	6.6802	1.701	0.3249		18.3594	6.6802	3.9508	0.3747
113	74.6667	4.3899	15.7795	1.5495		74.6667	4.3899	7.0638	0.8933		74.6667	4.3899	8.7158	0.9156			113	47.54	10.8688	15.7795	1.5495		47.54	10.8688	7.0638	0.8933		47.54	10.8688	8.7158	0.9156
121	76	0.4619	6.687	1.0875		76	0.4619	2.0059	0.78		76	0.4619	4.6811	0.4425			121	24.6625	8.1185	6.687	1.0875		24.6625	8.1185	2.0059	0.78		24.6625	8.1185	4.6811	0.4425
123	70.6667	2.3247	10.2297	1.2334		70.6667	2.3247	4.5602	0.7888		70.6667	2.3247	5.6694	0.649			123	10.175	4.1853	10.2297	1.2334		10.175	4.1853	4.5602	0.7888		10.175	4.1853	5.6694	0.649

## Sheet: Fig. 7
Time course of Ca/dry mass ratio of fruit of susceptible and tolerant genotypes
Fig. 7
	Ca/dry mass ratio (mg/g DM)				Ca/dry mass ratio (mg/g DM)
Time (h)	Susceptible			Time (h)	Tolerant
	Mean	SE			Mean	SE
2	0.7032	0.0381		2	0.7793	0.0232
4	0.7038	0.0391		4	0.7476	0.0332
6	0.6713	0.05		6	0.7399	0.0256
10	0.7752	0.0922		10	0.8034	0.028
22	0.8481	0.1078		22	0.8448	0.0301

## Sheet: Fig. 8
Relationship between the Ca/dry mass ratio (mg / g DM) and cracking susceptibility
Fig. 8A					Fig. 8B				Fig. 8C				Fig. 8D					Fig. 8E					Fig. 8F				Fig. 8G				Fig. 8H
genotype			Ca dry mass ratio (mg/g DM)				Ca dry mass ratio (mg/g DM)				Ca dry mass ratio (mg/g DM)				Ca dry mass ratio (mg/g DM)			genotype	Max cracking Field (%)		Ca dry mass ratio (mg/g DM)		Max cracking Field (%)		Ca dry mass ratio (mg/g DM)		Max cracking Field (%)		Ca dry mass ratio (mg/g DM)		Max cracking Field (%)		Ca dry mass ratio (mg/g DM)			genotype			Ca dry mass ratio (mg/g DM)				Ca dry mass ratio (mg/g DM)				Ca dry mass ratio (mg/g DM)
	Cracking index		Stem end		Cracking index		equatorial		Cracking index		Stylar end		Cracking index		whole fruit						Stem end				equatorial				Stylar end				whole fruit				Cracking index		Stem end		Cracking index		equatorial		Cracking index		Stylar end		Cracking index
	Mean	SE	Mean		Mean	SE	Mean		Mean	SE	Mean		Mean	SE	Mean				Mean	SE	Mean		Mean	SE	Mean		Mean	SE	Mean		Mean	SE	Mean				Mean	SE	Mean		Mean	SE	Mean		Mean	SE	Mean		Mean
3	73.6	3.4871	1.325		73.6	3.4871	0.7061		73.6	3.4871	0.5057		73.6	3.4871	0.8052			3	17.8375	5.7219	1.325		17.8375	5.7219	0.7061		17.8375	5.7219	0.5057		17.8375	5.7219	0.8052			Gparent	84.5333	0.5333	0.8918		84.5333	0.5333	0.5015		84.5333	0.5333	0.3429		84.5333
4	52.8	0.4619	1.0043		52.8	0.4619	0.5395		52.8	0.4619	0.4043		52.8	0.4619	0.6201			4	51.625	8.6519	1.0043		51.625	8.6519	0.5395		51.625	8.6519	0.4043		51.625	8.6519	0.6201			Rparent	34.4	8.4285	1.7634		34.4	8.4285	0.654		34.4	8.4285	0.7805		34.4
10	73.8667	3.7333	1.0565		73.8667	3.7333	0.5162		73.8667	3.7333	0.3823		73.8667	3.7333	0.6126			10	21.625	7.3556	1.0565		21.625	7.3556	0.5162		21.625	7.3556	0.3823		21.625	7.3556	0.6126
19	60.2667	5.0667	1.5394		60.2667	5.0667	0.7238		60.2667	5.0667	0.6195		60.2667	5.0667	0.895			19	14.5	6.3415	1.5394		14.5	6.3415	0.7238		14.5	6.3415	0.6195		14.5	6.3415	0.895
22	28.5333	0.9615	1.1419		28.5333	0.9615	0.6194		28.5333	0.9615	0.4736		28.5333	0.9615	0.7197			22	15.5714	5.089	1.1419		15.5714	5.089	0.6194		15.5714	5.089	0.4736		15.5714	5.089	0.7197
28	96.8	0.9238	0.916		96.8	0.9238	0.564		96.8	0.9238	0.3797		96.8	0.9238	0.5924			28	36.3984	9.3841	0.916		36.3984	9.3841	0.564		36.3984	9.3841	0.3797		36.3984	9.3841	0.5924
31	69.0667	5.3333	1.2056		69.0667	5.3333	0.6125		69.0667	5.3333	0.4359		69.0667	5.3333	0.728			31	40.6143	11.3486	1.2056		40.6143	11.3486	0.6125		40.6143	11.3486	0.4359		40.6143	11.3486	0.728
36	52.8	3.6074	1.1013		52.8	3.6074	0.5862		52.8	3.6074	0.4053		52.8	3.6074	0.6736			36	12.0375	4.5581	1.1013		12.0375	4.5581	0.5862		12.0375	4.5581	0.4053		12.0375	4.5581	0.6736
53	69.3333	1.7487	1.4355		69.3333	1.7487	0.6237		69.3333	1.7487	0.4362		69.3333	1.7487	0.5767			53	13	5.1858	1.4355		13	5.1858	0.6237		13	5.1858	0.4362		13	5.1858	0.5767
58	86.6667	4.5568	1.5794		86.6667	4.5568	0.79		86.6667	4.5568	0.5329		86.6667	4.5568	0.9142			58	68.075	7.6954	1.5794		68.075	7.6954	0.79		68.075	7.6954	0.5329		68.075	7.6954	0.9142
60	30.9333	0.7055	1.3888		30.9333	0.7055	0.6326		30.9333	0.7055	0.5206		30.9333	0.7055	0.7932			60	14.1667	4.9357	1.3888		14.1667	4.9357	0.6326		14.1667	4.9357	0.5206		14.1667	4.9357	0.7932
63	26.6667	3.7333	1.564		26.6667	3.7333	0.6947		26.6667	3.7333	0.4956		26.6667	3.7333	0.8448			63	15.9125	6.1465	1.564		15.9125	6.1465	0.6947		15.9125	6.1465	0.4956		15.9125	6.1465	0.8448
67	83.7333	2.3247	1.2345		83.7333	2.3247	0.5876		83.7333	2.3247	0.436		83.7333	2.3247	0.7111			67	53.9125	9.0236	1.2345		53.9125	9.0236	0.5876		53.9125	9.0236	0.436		53.9125	9.0236	0.7111
74	81.3333	6.1507	1.472		81.3333	6.1507	0.6359		81.3333	6.1507	0.4382		81.3333	6.1507	0.7791			74	40.0875	7.8516	1.472		40.0875	7.8516	0.6359		40.0875	7.8516	0.4382		40.0875	7.8516	0.7791
80	54.4	3.2	0.9939		54.4	3.2	0.5802		54.4	3.2	0.4476		54.4	3.2	0.6454			80	15.025	6.0238	0.9939		15.025	6.0238	0.5802		15.025	6.0238	0.4476		15.025	6.0238	0.6454
86	67.4667	1.8667	0.8353		67.4667	1.8667	0.4976		67.4667	1.8667	0.3876		67.4667	1.8667	0.5564			86	53	9.4087	0.8353		53	9.4087	0.4976		53	9.4087	0.3876		53	9.4087	0.5564
99	85.8667	2.8221	1.2709		85.8667	2.8221	0.6179		85.8667	2.8221	0.4483		85.8667	2.8221	0.742			99	18.25	5.233	1.2709		18.25	5.233	0.6179		18.25	5.233	0.4483		18.25	5.233	0.742
100	59.7333	2.7841	1.0594		59.7333	2.7841	0.5792		59.7333	2.7841	0.4597		59.7333	2.7841	0.6601			100	19.4417	6.575	1.0594		19.4417	6.575	0.5792		19.4417	6.575	0.4597		19.4417	6.575	0.6601
105	46.4	2.8095	1.476		46.4	2.8095	0.7037		46.4	2.8095	0.5503		46.4	2.8095	0.8603			105	16.7125	6.1476	1.476		16.7125	6.1476	0.7037		16.7125	6.1476	0.5503		16.7125	6.1476	0.8603
109	13.6	2.4	1.5855		13.6	2.4	0.6737		13.6	2.4	0.5324		13.6	2.4	0.8932			109	14.8333	5.3193	1.5855		14.8333	5.3193	0.6737		14.8333	5.3193	0.5324		14.8333	5.3193	0.8932
110	72	4.996	1.3423		72	4.996	0.6573		72	4.996	0.5497		72	4.996	0.8098			110	19.9875	5.9399	1.3423		19.9875	5.9399	0.6573		19.9875	5.9399	0.5497		19.9875	5.9399	0.8098
112	42.9333	3.5876	1.1539		42.9333	3.5876	0.6581		42.9333	3.5876	0.5806		42.9333	3.5876	0.7766			112	18.3594	6.6802	1.1539		18.3594	6.6802	0.6581		18.3594	6.6802	0.5806		18.3594	6.6802	0.7766
113	74.6667	4.3899	1.5346		74.6667	4.3899	0.6217		74.6667	4.3899	0.4472		74.6667	4.3899	0.8002			113	47.54	10.8688	1.5346		47.54	10.8688	0.6217		47.54	10.8688	0.4472		47.54	10.8688	0.8002
121	76	0.4619	1.3773		76	0.4619	0.7151		76	0.4619	0.5257		76	0.4619	0.8443			121	24.6625	8.1185	1.3773		24.6625	8.1185	0.7151		24.6625	8.1185	0.5257		24.6625	8.1185	0.8443
123	70.6667	2.3247	1.2963		70.6667	2.3247	0.5947		70.6667	2.3247	0.9421		70.6667	2.3247	0.8464			123	10.175	4.1853	1.2963		10.175	4.1853	0.5947		10.175	4.1853	0.9421		10.175	4.1853	0.8464
[truncated: 15 more columns]

## Sheet: Fruit mass 
Genotype		Mass (g)		PE Cracking		SE Cracking		FS Cracking		Cracking index		T50
	category	Mean	SE	Mean	SE	Mean	SE	Mean	SE	Mean	SE	Mean	SE
1	S	7.3892	0.0187232	36	10.7819	35.25	9.3422	14.75	5.63075	88.8	2.44404	1.62233	0.0259257
3	T	8.23533	0.0332244	9.25	2.88933	12.4625	4.85574	10.4625	5.51326	73.6	3.48712	1.89999	0.132711
4	S	8.8328	0.00600444	48.375	8.80328	37.25	8.24784	21.5	6.80074	52.8	0.46188	3.47274	0.0466017
10	T	9.19853	0.0304161	21.375	7.36773	6.75	3.16651	7	3.42261	73.8667	3.73333	2.10419	0.222167
17	S	7.83293	0.00466667	61.3625	8.24335	11.575	5.90719	9.425	4.47715	94.6667	0.266667	1.53854	0.00247126
19	T	7.65653	0.0171912	8.5	4.57868	12.625	5.92494	8.75	5.3544	60.2667	5.06667	2.86739	0.282052
22	T	8.4768	0.131509	13.5714	4.98501	10.2857	4.78944	12.1429	5.14748	28.5333	0.96148	5.76896	0.246084
28	S	10.302	0.00780769	24.125	8.3931	28.2109	9.26831	29.8984	8.44608	96.8	0.92376	1.55675	0.0513861
31	S	8.50507	0.165803	35.1429	11.9432	27.2429	8.21392	34.0429	11.8075	69.0667	5.33333	2.17862	0.345706
36	T	8.34373	0.0569951	3.3625	1.51751	7.075	2.59778	8.5375	4.98494	52.8	3.6074	3.41118	0.325923
53	T	8.12587	0.0165091	7.5	4.15761	11.875	4.98009	6.5	2.63899	69.3333	1.74865	2.44351	0.0823362
58	S	7.63187	0.0198559	64.825	8.2459	28	9.60655	12	5.08499	86.6667	4.5568	1.84793	0.0992794
60	T	8.04	0.00546016	4.5	1.62788	12.3333	4.84883	10.6667	5.86326	30.9333	0.705534	5.14822	0.133026
63	T	7.80827	0.0806409	9.075	4.28768	14.825	6.28222	11.9125	5.21678	26.6667	3.73333	5.93281	0.417373
67	S	8.68533	0.0364902	53.9125	9.02361	25.75	9.35558	20.025	6.6376	83.7333	2.32475	1.70617	0.0268312
74	S	7.9704	0.0213066	39.0875	7.58479	27.1875	7.02669	17.95	4.77295	81.3333	6.1507	1.93389	0.132306
80	T	8.6854	0.003	6.3125	2.50852	9.7	4.28085	10.9	5.76092	54.4	3.2	3.05149	0.212178
86	S	8.736	0.00262298	51.7143	9.5835	7.85714	2.29314	30.5714	10.4991	67.4667	1.86667	2.40452	0.0613869
99	T	8.76933	0.0343289	10.625	3.78407	18	5.30835	7.75	4.72739	85.8667	2.82213	1.72685	0.0475332
100	T	11.4081	0.157358	14.3646	3.26536	14.3042	7.11718	7.06875	3.93068	59.7333	2.78408	2.85	0.150701
105	T	6.53947	0.00520683	15.5875	6.41723	4.6625	2.36786	6.9625	3.06501	46.4	2.80951	3.85229	0.252283
109	T	7.2198	0.0026	11.3333	3.98051	4.83333	2.85677	14.6667	5.40781	13.6	2.4	7.23399	0.517157
110	T	7.9256	0.0424151	7.175	2.08273	19.2375	6.23234	5.6875	2.13587	72	4.996	2.05841	0.201884
112	T	6.89427	0.0253344	18.1094	6.68677	4.03125	1.77811	9.00781	3.36109	42.9333	3.58763	3.95108	0.281752
113	S	8.82693	0.0129498	46.74	10.8161	25.46	9.36865	20.36	9.53255	74.6667	4.38989	2.15252	0.224475
121	T	7.51067	0.0154753	24.6625	8.11852	1.6	0.87178	2.6625	1.75651	76	0.46188	1.98787	0.0098579
123	T	10.2201	0.0174361	4.2625	1.98772	3.95	2.99207	7.05	4.37636	70.6667	2.32475	1.99165	0.112292
Gparent	S	9.8512	0.030715	30	4	12.5	6.5	2.5	2.5	84.5333	0.533333	1.81383	0.0541295
Rparent	T	9.22027	0.0460153	2.25	0.629153	0	0	0	0	34.4	8.42852	5.85158	1.28734
